# Supplementary material for: In vivo multiscale analyses of spring viremia of carp virus (SVCV) infection: From model organism to target species
Source: PLoS Pathog. 2024 Aug 5;20(8):e1012328. doi: 10.1371/journal.ppat.1012328 (PMC11326706; doi:10.1371/journal.ppat.1012328)
Supplement: S1 Info — (XLSX) [file ppat.1012328.s020.xlsx]

## Sheet: Fig. 3
Mock		SVCV Fijan		rSVCVwt		rSVCV ffLUC MG		rSVCV ffLUC GL		rSVCV GFP-Cherry
day	dead	day	dead	day	dead	day	dead	day	dead	day	dead
115	0	6	1	10	8	15	1	27	1	30	1
115	0	8	4	11	4	28	1	39	1	31	1
115	0	10	2	13	3	32	1	40	1	32	1
115	0	11	1	16	2	33	1	41	1	36	4
115	0	12	1	19	1	36	1	45	3	39	1
115	0	16	1	22	1	37	1	47	1	41	1
115	0	17	3	24	1	41	3	48	1	42	1
115	0	19	1	26	3	43	1	49	2	49	1
115	0	20	1	29	1	44	3	50	2	56	1
115	0	21	1	30	2	45	4	52	1	61	1
115	0	22	1	31	1	47	1	53	2	63	1
115	0	23	3	34	1	48	1	55	1	66	1
115	0	24	4	35	1	49	1	56	2	72	1
115	0	25	2	36	2	50	1	57	1	78	2
115	0	26	3	37	3	51	4	58	1	79	1
115	0	28	1	38	4	52	2	59	1	83	1
115	0	29	3	40	4	53	1	61	2	92	1
115	0	30	2	42	1	55	1	66	1	103	1
115	0	31	1	43	1	60	1	67	1	115	0
115	0	32	3	45	1	65	1	68	3	115	0
115	0	33	1	46	1	67	1	71	3	115	0
115	0	34	1	52	1	70	2	75	1	115	0
115	0	36	2	69	0	76	1	76	3	115	0
115	0	39	1	69	0	88	1	79	1	115	0
115	0	40	1	69	0	96	1	86	1	115	0
115	0	41	1			97	1	87	1	115	0
115	0	42	2			112	1	90	1	115	0
115	0	46	1			115	0	97	1	115	0
115	0	51	1			115	0	103	1	115	0
115	0					115	0	113	1	115	0
115	0					115	0	115	0	115	0
115	0					115	0	115	0	115	0
115	0					115	0	115	0	115	0
115	0					115	0	115	0	115	0
115	0					115	0	115	0	115	0
115	0					115	0	115	0	115	0
115	0					115	0	115	0	115	0
115	0					115	0			115	0
115	0									115	0
115	0									115	0
115	0									115	0
115	0									115	0
115	0									115	0
115	0									115	0
115	0									115	0
115	0									115	0
115	0
115	0
115	0
115	0

## Sheet: Fig. 5A
hpi	% of mCherry positives			Cumulative percent of mortality
	EXP 1	EXP 2	EXP 3	EXP 1	EXP 2	EXP 3
0	0	0	0	0	0	0
6	0	0	0	0	0	0
24	40.9	83.7	80	0	0	0
48	50	88.4	85	4.5	20.9	7.5
72	59.09	88.4	85	40.9	53.5	47.5
96	81.8	88.4	85	75	88.4	80

## Sheet: Fig. 5B
hpi	0	6	24	48
Virus load (PFU/larva)	100	4	15000	50000000
	50	4	4	10000000
	100	4	100000	5000000
	4	500	15000	5000000
	4	4	5000	5000000
	4	4	5000000	5000
	50	4	4	4
	50	4	10000	100000
	4	4	50000	500
	4	150	4	100000

## Sheet: Fig. 5D
hpi	0	6	24	48
Gene expression ratio N_SVCV / ef1a	2.73118	0.74179	94.39125	3934.2474
	1.19888	0.92521	735.95447	1555.36157
	0.97471	3.02964	383.72727	2331.25049
	1.17952	4.89184	231.64917	37.46705
	0.44615	1.48696	549.00743	15445.4676
	6.14157	1.44824	1780.47677	181627.71602
	8.80735	3.39263	1247.35725	841.08268
	15.82672	9.82092	1346.86538	4960.73192
	4.01265	11.37074	5709.48475	179110.69359
	8.00629	5.72544	1025.98821	24290.96387

## Sheet: Fig. 7
Percentage of positive larvae
	24 hpi
	Head	Trunk	Tail
EXP 1	9.1	4.5	36.4
EXP 2	18.6	7	65.1
EXP 3	0	2.5	80
	48 hpi
	Head	Trunk	Tail
EXP 1	16.7	38.1	47.6
EXP 2	11.8	61.8	85.3
EXP 3	29.7	73	83.8
	72 hpi
	Head	Trunk	Tail
EXP 1	23.1	23.1	30.8
EXP 2	60	75	75
EXP 3	57.1	71.4	71.4

## Sheet: Fig. 8A
	6 hpi		24 hpi		48 hpi
	Ctr	SVCV	Ctr	SVCV	Ctr	SVCV
Total red fluorescence signal (au)	422	516	527	1417	255	390
	419	333	485	843	389	418
	171	278	316	1187	791	865
	215	782	431	383	382	6318
	273	491	371	808	678	1201
	381	432	430	1033	213	1188
	182	366	185	5713	861	725
	401	531	576	264	246	2030
	369	445	467	1217	271	1037
	321	289	656	824	246	684
	330	886	119	1404	412	744
	340	617	385	890	746	1147
	477	806	403	1823	220	9301
	249	134	321	1199	295	573
	319	240	594	997	235	1019
	213	394	243	1014	689	1108
	484	323	779	1194	232	234
	511	335	174	1435	512	1170
	268	583	257	308	253	733
	273	583	130	1127	230	1079
	521	706	494	1241	111	751
	293	307	425	3516	812	5735
	300	431	323	845	448	819
	337	644	597	617	205	765
	441	1382	208	642	388	12310
	449	356	159	1137	475	2610
	334	537	123	1071	185	617
	288	254	188	939	215	9790
	425	363	419	1257	282	290
	289	545	204	280	234	919
	253		239	874	144	115
	302		172	114	968	7337
			238	837	162	745
			206	776	211	433
			151	1073
			609	744
			389	1415
			510
			323

## Sheet: Fig. 8B
		6 hpi	24 hpi	48 hpi
Virus titer (PFU/mL)	pool 1	10000	1000000	100000000
	pool 2	50000	100000000	140
	pool 3	7000	100000000	500000000
	pool 4	10000	70000000	10000000
	pool 5	50000	500000	1000000000

## Sheet: Fig. 8C
		Viral titer (log10 PFU/mL)	Total fluorescence (log10 au)
	6 hpi	4.40483372	2.69574428
	24 hpi	7.73479983	3.05975781
	48 hpi	8.50785591	3.34473892

## Sheet: Fig. 9A
	Ctr 0h	SVCV 0h	Ctr 6h	SVCV 6h	Ctr 24h	SVCV 24h	Ctr 48h	SVCV 48h
Gene expression ratio il1b / ef1a	0.97891	0.7328	0.97784	1.2339	0.31563	1.24347	4.57195	10.03496
	0.62852	0.69463	0.69468	0.5986	0.99348	2.70717	0.07196	2.05412
	0.47105	1.03391	0.86243	0.9733	0.79653	2.18567	0.12871	0.24915
	0.92469	0.37679	1.35893	2.30136	2.53648	1.0145	0.09657	0.10488
	1.99682	5.21809	1.10612	1.0244	0.35787	4.4429	0.13082	7.21242
	1.06209	0.64566	0.68687	1.66811	0.37548	1.07311	0.1856	162.36831
	0.87056	0.75717	2.09272	1.39297	1.55689	2.91733	2.05363	2.60953
	1.4829	0.90357	0.79157	0.56628	0.85438	2.47901	1.95573	3.69894
	1.31704	0.67092	0.97588	0.39857	0.62342	35.63317	0.44866	110.10686
	0.26741	0.56352	0.45296	3.07169	1.58983	8.11765	0.35638	67.87555
	Ctr 0h	SVCV 0h	Ctr 6h	SVCV 6h	Ctr 24h	SVCV 24h	Ctr 48h	SVCV 48h
Gene expression ratio tnfa / ef1a	0.45081	0.28844	0.97398	0.32568	1.73246	1.66143	1.95633	1.17826
	0.86361	0.67963	0.44894	0.42063	0.76759	1.16938	0.7953	0.70307
	0.25469	0.90473	1.6134	2.15275	0.70103	0.78565	0.65264	1.88925
	2.18955	0.44198	1.09664	1.72999	0.7482	1.08299	1.30522	0.69011
	1.24134	0.55513	0.86705	0.47915	1.05073	1.15586	0.29051	0.78064
	1.40559	1.04125	1.32835	0.377	0.94675	0.59321	0.90666	1.24979
	0.71603	1.54622	0.72981	0.59681	0.55905	1.26472	0.2756	0.536
	0.64188	2.72732	1.40951	0.72221	0.38623	0.7038	1.39416	0.79132
	1.41708	0.83872	1.1433	0.52271	1.87807	1.88244	1.63685	5.60213
	0.81943	2.70207	0.38903	1.53618	1.22991	0.88603	0.78673	2.03685

## Sheet: Fig. 9B
	Ctr 0h	SVCV 0h	Ctr 6h	SVCV 6h	Ctr 24h	SVCV 24h
Gene expression ratio il1b / ef1a	0.52707	13.4567	1.00629	3.44003	0.38332	66.98572
	0.59552	9.15729	0.64235	0.60046	1.78127	92.01551
	1.57442	8.48074	1.67469	1.46335	0.43817	210.11009
	1.04069	13.13205	0.55674	0.90629	0.7166	119.9534
	1.2623	16.84277	1.11992	0.64836	1.68065	24.55408
	Ctr 0h	SVCV 0h	Ctr 6h	SVCV 6h	Ctr 24h	SVCV 24h
Gene expression ratio tnfa / ef1a	1.3704	0.60225	1.14249	1.10075	1.71	5.43272
	1.12196	0.96904	0.51092	0.3106	0.70658	4.21615
	0.64502	2.07322	0.23605	1.14515	0.66511	15.2937
	1.09108	1.372	2.67638	0.36636	1.26088	15.58092
	0.77153	1.38	0.43416	0.28832	0.65742	2.87243

[truncated: 10 more sheets: Fig. 9C, Fig. 9D, Fig. 9E, Fig. 9F, Fig. 10D, Fig. 12B, S.Fig. 7A, S.Fig. 7B, S.Fig. 8A, S.Fig. 8B]
